# Supplementary material for: Aging-Associated Amyloid-β Plaques and Neuroinflammation in Bottlenose Dolphins (Tursiops truncatus) and Novel Cognitive Health-Supporting Roles of Pentadecanoic Acid (C15:0)
Source: Int J Mol Sci. 2025 Apr 16;26(8):3746. doi: 10.3390/ijms26083746 (PMC12027839; doi:10.3390/ijms26083746)
Supplement: Supplementary file 1 [file ijms-26-03746-s001.zip]

Archive with 1 entries (1 files):
- ijms-3524410-supplementary.xlsx
