# Supplementary material for: Aging-Associated Amyloid-β Plaques and Neuroinflammation in Bottlenose Dolphins (Tursiops truncatus) and Novel Cognitive Health-Supporting Roles of Pentadecanoic Acid (C15:0)
Source: Int J Mol Sci. 2025 Apr 16;26(8):3746. doi: 10.3390/ijms26083746 (PMC12027839; doi:10.3390/ijms26083746)
Supplement: Supplementary file 1 [file ijms-26-03746-s001.zip › ijms-3524410-supplementary.xlsx]

## Sheet: Full Assay Panel
					Aging-Associated Alzheimer's Disease in Bottlenose Dolphins (Tursiops Truncatus) and Novel Neuroprotective Roles of Pentadecanoic Acid (C15:0)
					Venn-Watson, S. et al. 2025
					Supplementary Table 1. Evalauted dose-dependent, neuroprotective activities of pentadecanoic acid (C15:0)
Compound Code	Date Study Completed	Date Report Printed	Panlabs Internal Test Number	Molecular Weight	Assay Catalog Number	Ascii Assay Name	Ligand or Substrate	Species	Tissue	Solvent	Concentration of Test Compound	Units of Concentration	Response Average	Antagonist Response	Antagonist Criteria	Antagonist Criteria Judgement	Number of Tubes_1	Route of Administration	Time	Temperature	Assay ID
C15:0	2024-04-25	2024-04-25	1283017	0.1	104010	Cholinesterase, Acetyl, ACES	Acetylthiocholine	Human	recombinant	1% DMSO	20	mcM	45	44.7	>=50	N	2	Enzyme	20	25	104010
C15:0	2024-04-25	2024-04-25	1283017	0.1	104050	Cholinesterase, Butyryl, CHLE	S-Butyrylthiocholine	Human	serum	1% DMSO	20	mcM	3	2.5	>=50	N	2	Enzyme	60	25	104050
C15:0	2024-04-25	2024-04-25	1283017	0.1	112250	Peptidase, CTSB (Cathepsin B)	Boc-Leu-Arg-Arg-AMC	Human	liver	1% DMSO	20	mcM	-35	-35.2	>=50	N	2	Enzyme	30	25	112250
C15:0	2024-04-25	2024-04-25	1283017	0.1	116030	Cyclooxygenase COX-1	Arachidonic acid	Human	recombinant	1% DMSO	20	mcM	-17	-17	>=50	N	2	Enzyme	3	25	116030
C15:0	2024-04-25	2024-04-25	1283017	0.1	118030	Cyclooxygenase COX-2	Arachidonic Acid	Human	recombinant	1% DMSO	20	mcM	5	5.3	>=50	N	2	Enzyme	3	25	118030
C15:0	2024-04-25	2024-04-25	1283017	0.1	121000	Myeloperoxidase	Guaiacol	Human	PMN leukocytes	1% DMSO	20	mcM	45	44.8	>=50	N	2	Enzyme	3	25	121000
C15:0	2024-04-25	2024-04-25	1283017	0.1	125810	IDO1	L-tryptophan (L-Trp)	Human	recombinant	1% DMSO	20	mcM	39	39.4	>=50	N	2	Enzyme	120	25	125810
C15:0	2024-04-25	2024-04-25	1283017	0.1	140010	Monoamine Oxidase MAO-A	Kynuramine	Human	recombinant	1% DMSO	20	mcM	11	11.4	>=50	N	2	Enzyme	60	37	140010
C15:0	2024-04-25	2024-04-25	1283017	0.1	140120	Monoamine Oxidase MAO-B	Kynuramine	Human	recombinant	1% DMSO	20	mcM	65	64.7	>=50	Y	2	Enzyme	60	37	140120
C15:0	2024-04-25	2024-04-25	1283017	0.1	163950	Peptidase, Endothelin Converting Enzyme-1 (ECE-1)	Mca-Arg-Pro-Pro-Gly-Phe-Ser-Ala-Phe-Lys(Dnp)	Human	recombinant	1% DMSO	20	mcM	7	7.1	>=50	N	2	Enzyme	60	25	163950
C15:0	2024-04-25	2024-04-25	1283017	0.1	164010	Peptidase, Metalloproteinase, Neutral Endopeptidase	Mca-R-P-P-G-F-S-A-F-K(Dnp)-OH	Human	recombinant	1% DMSO	20	mcM	2	2.1	>=50	N	2	Enzyme	30	25	164010
C15:0	2024-04-25	2024-04-25	1283017	0.1	164710	Peptidase, BACE1 (beta-Secretase)	MOCAc-S-E-V-N-L-D-A-E-F-R-K(Dnp)-R-R-NH2	Human	recombinant	1% DMSO	20	mcM	2	2.4	>=50	N	2	Enzyme	60	37	164710
C15:0	2024-04-25	2024-04-25	1283017	0.1	172020	Protein Tyrosine Kinase, Fyn	Poly(Glu:Tyr)	Human	recombinant	1% DMSO	20	mcM	-16	-16.2	>=50	N	2	Enzyme	30	37	172020
C15:0	2024-04-25	2024-04-25	1283017	0.1	176500	Protein Serine/Threonine Kinase, GSK3B	Phospho-glycogen synthase peptide-2	Human	recombinant	1% DMSO	20	mcM	15	15	>=50	N	2	Enzyme	30	37	176500
C15:0	2024-04-25	2024-04-25	1283017	0.1	176610	Protein Serine/Threonine Kinase, MAPK14 (p38alpha)	Myelin Basic Protein (MBP)	Human	recombinant	1% DMSO	20	mcM	-15	-14.8	>=50	N	2	Enzyme	30	37	176610
C15:0	2024-04-25	2024-04-25	1283017	0.1	189240	Protein Tyrosine Phosphatase, DUSP22	DiFMUP	Human	recombinant	1% DMSO	20	mcM	-28	-28.1	>=50	N	2	Enzyme	30	37	189240
C15:0	2024-04-25	2024-04-25	1283017	0.1	199008	Fatty Acid Amide Hydrolase (FAAH)	AMC arachidonoyl amide	Human	recombinant	1% DMSO	20	mcM	70	70.3	>=50	Y	2	Enzyme	60	37	199008
C15:0	2024-04-25	2024-04-25	1283017	0.1	199010	Nitric Oxide Synthetase, Inducible (iNOS)	L-arginine	Mouse	recombinant	1% DMSO	20	mcM	10	9.6	>=50	N	2	Enzyme	120	37	199010
C15:0	2024-04-25	2024-04-25	1283017	0.1	199019	Catechol-O-Methyl Transferase (COMT)	Esculetin	Human	recombinant	1% DMSO	20	mcM	2	1.5	>=50	N	2	Enzyme	5	37	199019
C15:0	2024-04-25	2024-04-25	1283017	0.1	199020	Lipoxygenase 15-LOX-2	AMC Arachidonoyl Amide	Human	recombinant	1% DMSO	20	mcM	8	8	>=50	N	2	Enzyme	30	37	199020
C15:0	2024-04-25	2024-04-25	1283017	0.1	200610	Adenosine A2A	[3H]CGS-21680	Human	recombinant	1% DMSO	20	mcM	11	10.7	>=50	N	2	Radioligand Binding	90	25	200610
C15:0	2024-04-25	2024-04-25	1283017	0.1	226400	Transporter, GABA	[3H]GABA	Rat	brain (minus cerebellum)	1% DMSO	20	mcM	-3	-3.3	>=+/-50	N	2	Radioligand Binding	20	25	226400
C15:0	2024-04-25	2024-04-25	1283017	0.1	226630	GABAA, Ro-15-1788, Hippocampus	[3H]Ro-15-1788	Rat	hippocampus	1% DMSO	20	mcM	-16	-16.4	>=50	N	2	Radioligand Binding	120	4	226630
C15:0	2024-04-25	2024-04-25	1283017	0.1	232600	Glutamate, AMPA	[3H]AMPA	Rat	cerebral cortex	1% DMSO	20	mcM	-2	-1.7	>=50	N	2	Radioligand Binding	90	4	232600
C15:0	2024-04-25	2024-04-25	1283017	0.1	233010	Glutamate, NMDA, MK-801	[3H]MK-801	Rat	brain (minus cerebellum)	1% DMSO	20	mcM	-2	-2.2	>=50	N	2	Radioligand Binding	180	25	233010
C15:0	2024-04-25	2024-04-25	1283017	0.1	234000	Glutamate, NMDA, Polyamine	[3H]Ifenprodil	Rat	cerebral cortex	1% DMSO	20	mcM	0	0.4	>=50	N	2	Radioligand Binding	120	4	234000
C15:0	2024-04-25	2024-04-25	1283017	0.1	237000	Glutamate, Metabotropic, mGlu5	[3H]Quisqualic acid	Human	recombinant	1% DMSO	20	mcM	0	0	>=50	N	2	Radioligand Binding	120	25	237000
C15:0	2024-04-25	2024-04-25	1283017	0.1	239820	Histamine H3	[3H]N-alpha-Methylhistamine (NAMH)	Human	recombinant	1% DMSO	20	mcM	2	1.7	>=50	N	2	Radioligand Binding	120	25	239820
C15:0	2024-04-25	2024-04-25	1283017	0.1	244600	Chemokine CX3CR1	[125I]Fractalkine	Human	recombinant	1% DMSO	20	mcM	5	5.3	>=50	N	2	Radioligand Binding	120	25	244600
C15:0	2024-04-25	2024-04-25	1283017	0.1	252610	Muscarinic M1	[3H]N-Methylscopolamine	Human	recombinant	1% DMSO	20	mcM	9	9	>=50	N	2	Radioligand Binding	120	25	252610
C15:0	2024-04-25	2024-04-25	1283017	0.1	258660	Nicotinic Acetylcholine alpha7, Methyllycaconitine	[3H]Methyllycaconitine	Human	recombinant	1% DMSO	20	mcM	-9	-9.1	>=50	N	2	Radioligand Binding	120	25	258660
C15:0	2024-04-25	2024-04-25	1283017	0.1	271120	Serotonin (5-Hydroxytryptamine) 5-HT1A, WAY-100635	[3H]WAY100635	Human	recombinant	1% DMSO	20	mcM	4	3.9	>=50	N	2	Radioligand Binding	120	25	271120
C15:0	2024-04-25	2024-04-25	1283017	0.1	272010	Serotonin (5-Hydroxytryptamine) 5-HT4B	[3H]GR-113808	Human	recombinant	1% DMSO	20	mcM	-2	-1.7	>=50	N	2	Radioligand Binding	60	25	272010
C15:0	2024-04-25	2024-04-25	1283017	0.1	272200	Serotonin (5-Hydroxytryptamine) 5-HT6	[3H]Lysergic acid diethylamide (LSD)	Human	recombinant	1% DMSO	20	mcM	-16	-16.1	>=50	N	2	Radioligand Binding	120	37	272200
C15:0	2024-04-25	2024-04-25	1283017	0.1	279450	Sodium Channel, Site 1	[3H]Saxitoxin	Rat	brain	1% DMSO	20	mcM	-1	-1.3	>=50	N	2	Radioligand Binding	30	4	279450
C15:0	2024-04-25	2024-04-25	1283017	0.1	282910	Somatostatin sst4	[125I]Tyr11-Somatostatin 14	Human	recombinant	1% DMSO	20	mcM	-4	-4.4	>=50	N	2	Radioligand Binding	120	25	282910
C15:0	2024-04-25	2024-04-25	1283017	0.1	299007	Sigma 2	[3H]DTG	Human	Jurkat (clone E6-1) cells	1% DMSO	20	mcM	7	6.6	>=50	N	2	Radioligand Binding	5	25	299007
C15:0	2024-04-25	2024-04-25	1283017	0.1	299034	Sigma1	[3H]Pentazocine	Human	Jurkat cells	1% DMSO	20	mcM	-19	-18.6	>=50	N	2	Radioligand Binding	120	37	299034
C15:0	2024-04-25	2024-04-25	1283017	0.1	299037	Platelet Activating Factor (PAF)	[3H]PAF	Human	recombinant	1% DMSO	20	mcM	-7	-6.6	>=50	N	2	Radioligand Binding	180	25	299037

## Sheet: Significant Activities
Compound Code	Panlabs Internal Test Number	Molecular Weight	Assay Catalog Number	Ascii Assay Name	Ligand or Substrate	Species	Tissue	Solvent	Concentration of Test Compound	Units of Concentration	Response Average	IC50 Value	IC50 SEM	IC50 Unit	nH Value	Antagonist Response	Antagonist Criteria	Antagonist Criteria Judgement	Number of Tubes_1	Route of Administration	Time	Temperature	Assay ID
C15:0	1283017	0.1	140120	Monoamine Oxidase MAO-B	Kynuramine	Human	recombinant	1% DMSO	50	mcM	70	19.3935		mcM	0.936412	70.4	>=50	Y	2	Enzyme	60	37	140120
C15:0	1283017	0.1	140120	Monoamine Oxidase MAO-B	Kynuramine	Human	recombinant	1% DMSO	30	mcM	63	19.3935		mcM	0.936412	62.6	>=50	Y	2	Enzyme	60	37	140120
C15:0	1283017	0.1	140120	Monoamine Oxidase MAO-B	Kynuramine	Human	recombinant	1% DMSO	10	mcM	32	19.3935		mcM	0.936412	32.3	>=50	N	2	Enzyme	60	37	140120
C15:0	1283017	0.1	140120	Monoamine Oxidase MAO-B	Kynuramine	Human	recombinant	1% DMSO	3	mcM	15	19.3935		mcM	0.936412	14.7	>=50	N	2	Enzyme	60	37	140120
C15:0	1283017	0.1	140120	Monoamine Oxidase MAO-B	Kynuramine	Human	recombinant	1% DMSO	1	mcM	4	19.3935		mcM	0.936412	4.4	>=50	N	2	Enzyme	60	37	140120
C15:0	1283017	0.1	140120	Monoamine Oxidase MAO-B	Kynuramine	Human	recombinant	1% DMSO	0.3	mcM	8	19.3935		mcM	0.936412	8.2	>=50	N	2	Enzyme	60	37	140120
C15:0	1283017	0.1	140120	Monoamine Oxidase MAO-B	Kynuramine	Human	recombinant	1% DMSO	0.1	mcM	6	19.3935		mcM	0.936412	6	>=50	N	2	Enzyme	60	37	140120
C15:0	1283017	0.1	140120	Monoamine Oxidase MAO-B	Kynuramine	Human	recombinant	1% DMSO	0.03	mcM	6	19.3935		mcM	0.936412	6.4	>=50	N	2	Enzyme	60	37	140120
C15:0	1283017	0.1	140120	Monoamine Oxidase MAO-B	Kynuramine	Human	recombinant	1% DMSO	10	nM	10	19.3935		mcM	0.936412	9.8	>=50	N	2	Enzyme	60	37	140120
C15:0	1283017	0.1	140120	Monoamine Oxidase MAO-B	Kynuramine	Human	recombinant	1% DMSO	3	nM	6	19.3935		mcM	0.936412	6	>=50	N	2	Enzyme	60	37	140120
C15:0	1283017	0.1	199008	Fatty Acid Amide Hydrolase (FAAH)	AMC arachidonoyl amide	Human	recombinant	1% DMSO	50	mcM	89	2.50923		mcM	0.689086	88.5	>=50	Y	2	Enzyme	60	37	199008
C15:0	1283017	0.1	199008	Fatty Acid Amide Hydrolase (FAAH)	AMC arachidonoyl amide	Human	recombinant	1% DMSO	30	mcM	87	2.50923		mcM	0.689086	87	>=50	Y	2	Enzyme	60	37	199008
C15:0	1283017	0.1	199008	Fatty Acid Amide Hydrolase (FAAH)	AMC arachidonoyl amide	Human	recombinant	1% DMSO	10	mcM	73	2.50923		mcM	0.689086	72.7	>=50	Y	2	Enzyme	60	37	199008
C15:0	1283017	0.1	199008	Fatty Acid Amide Hydrolase (FAAH)	AMC arachidonoyl amide	Human	recombinant	1% DMSO	3	mcM	53	2.50923		mcM	0.689086	52.9	>=50	Y	2	Enzyme	60	37	199008
C15:0	1283017	0.1	199008	Fatty Acid Amide Hydrolase (FAAH)	AMC arachidonoyl amide	Human	recombinant	1% DMSO	1	mcM	30	2.50923		mcM	0.689086	30.4	>=50	N	2	Enzyme	60	37	199008
C15:0	1283017	0.1	199008	Fatty Acid Amide Hydrolase (FAAH)	AMC arachidonoyl amide	Human	recombinant	1% DMSO	0.3	mcM	21	2.50923		mcM	0.689086	20.7	>=50	N	2	Enzyme	60	37	199008
C15:0	1283017	0.1	199008	Fatty Acid Amide Hydrolase (FAAH)	AMC arachidonoyl amide	Human	recombinant	1% DMSO	0.1	mcM	12	2.50923		mcM	0.689086	12	>=50	N	2	Enzyme	60	37	199008
C15:0	1283017	0.1	199008	Fatty Acid Amide Hydrolase (FAAH)	AMC arachidonoyl amide	Human	recombinant	1% DMSO	0.03	mcM	8	2.50923		mcM	0.689086	8	>=50	N	2	Enzyme	60	37	199008
C15:0	1283017	0.1	199008	Fatty Acid Amide Hydrolase (FAAH)	AMC arachidonoyl amide	Human	recombinant	1% DMSO	10	nM	2	2.50923		mcM	0.689086	1.9	>=50	N	2	Enzyme	60	37	199008
C15:0	1283017	0.1	199008	Fatty Acid Amide Hydrolase (FAAH)	AMC arachidonoyl amide	Human	recombinant	1% DMSO	3	nM	-1	2.50923		mcM	0.689086	-1.1	>=50	N	2	Enzyme	60	37	199008
